# Supplementary material for: Deletion of a Golgi protein in Trypanosoma cruzi reveals a critical role for Mn2+ in protein glycosylation needed for host cell invasion and intracellular replication
Source: PLoS Pathog. 2021 Mar 15;17(3):e1009399. doi: 10.1371/journal.ppat.1009399 (PMC7993795; doi:10.1371/journal.ppat.1009399)
Supplement: S1 Data — (XLSX) [file ppat.1009399.s004.xlsx]

## Sheet: Figure 1A-qPCR
Epimastigotes			Amastigotes			Trypomastigotes
126.765	110.676	122.878	100	100	100	329.951	217.558	254.247
		120.106			100			267.252		Mean
		8.39497			0			57.314		Std dev

## Sheet: Figure 2C-yeast control
Time in Hours	Plasmid alone					Mean	Std dev		ScGDT1					Mean	Std dev		TcGDT1					Mean	Std dev
0:29:28	0.119	0.141	0.233	0.261	0.288	0.2084	0.0745708		0.12	0.118	0.189	0.216	0.249	0.1784	0.0582435		0.099	0.097	0.104	0.119	0.134	0.1106	0.0156621
0:59:28	0.128	0.129	0.126	0.242	0.288	0.1826	0.0769662		0.133	0.126	0.129	0.211	0.212	0.1622	0.0450744		0.104	0.102	0.105	0.11	0.104	0.105	0.003
1:29:28	0.134	0.136	0.132	0.144	0.133	0.1358	0.00481664		0.147	0.134	0.138	0.129	0.135	0.1366	0.00665582		0.111	0.106	0.108	0.116	0.109	0.11	0.00380789
1:59:28	0.145	0.146	0.142	0.157	0.141	0.1462	0.00637966		0.159	0.145	0.151	0.139	0.147	0.1482	0.00742967		0.119	0.111	0.114	0.124	0.114	0.1164	0.00512835
2:29:28	0.158	0.16	0.155	0.168	0.151	0.1584	0.00634823		0.173	0.16	0.165	0.153	0.163	0.1628	0.00729383		0.129	0.117	0.12	0.132	0.121	0.1238	0.00637966
2:59:28	0.184	0.176	0.194	0.186	0.167	0.1814	0.0102859		0.205	0.178	0.184	0.173	0.182	0.1844	0.0122597		0.14	0.124	0.129	0.142	0.129	0.1328	0.00779102
3:29:28	0.201	0.209	0.207	0.223	0.185	0.205	0.013784		0.234	0.202	0.209	0.191	0.206	0.2084	0.0158524		0.152	0.134	0.14	0.156	0.141	0.1446	0.00909945
3:59:28	0.223	0.222	0.229	0.247	0.221	0.2284	0.0108536		0.254	0.228	0.241	0.22	0.237	0.236	0.0129422		0.169	0.145	0.154	0.171	0.154	0.1586	0.0110589
4:29:28	0.244	0.256	0.243	0.27	0.238	0.2502	0.0128919		0.296	0.263	0.276	0.249	0.275	0.2718	0.0173983		0.189	0.16	0.171	0.191	0.171	0.1764	0.0132212
4:59:28	0.277	0.285	0.278	0.304	0.27	0.2828	0.0129885		0.345	0.306	0.323	0.294	0.319	0.3174	0.0191911		0.215	0.178	0.192	0.217	0.192	0.1988	0.0167242
5:29:28	0.316	0.319	0.299	0.344	0.3	0.3156	0.0182839		0.396	0.358	0.375	0.333	0.373	0.367	0.0233345		0.246	0.201	0.217	0.248	0.218	0.226	0.0203347
5:59:28	0.362	0.369	0.342	0.395	0.345	0.3626	0.0213612		0.46	0.418	0.439	0.388	0.437	0.4284	0.0270426		0.284	0.229	0.248	0.287	0.251	0.2598	0.024954
6:29:28	0.413	0.424	0.388	0.454	0.397	0.4152	0.0257818		0.53	0.486	0.509	0.451	0.509	0.497	0.0300583		0.33	0.266	0.288	0.331	0.29	0.301	0.0285307
6:59:28	0.47	0.483	0.441	0.517	0.453	0.4728	0.0294483		0.61	0.564	0.588	0.521	0.587	0.574	0.0338009		0.386	0.308	0.335	0.387	0.338	0.3508	0.0346222
7:29:28	0.532	0.549	0.501	0.582	0.513	0.5354	0.0318324		0.698	0.648	0.672	0.6	0.677	0.659	0.03747		0.449	0.358	0.39	0.453	0.396	0.4092	0.0408252
7:59:28	0.599	0.619	0.566	0.655	0.582	0.6042	0.0345644		0.789	0.736	0.766	0.682	0.769	0.7484	0.0416689		0.522	0.415	0.451	0.525	0.46	0.4746	0.0477211
8:29:28	0.673	0.695	0.637	0.734	0.656	0.679	0.03745		0.879	0.825	0.852	0.769	0.855	0.836	0.0420595		0.603	0.481	0.522	0.607	0.534	0.5494	0.0544454
8:59:28	0.744	0.772	0.712	0.813	0.73	0.7542	0.039512		0.956	0.901	0.927	0.844	0.933	0.9122	0.0428567		0.691	0.555	0.601	0.697	0.615	0.6318	0.0610016
9:29:28	0.816	0.843	0.781	0.887	0.8	0.8254	0.0412589		1.014	0.956	0.985	0.898	0.99	0.9686	0.0445286		0.785	0.633	0.685	0.791	0.697	0.7182	0.068141
9:59:28	0.872	0.9	0.84	0.947	0.86	0.8838	0.0414753		1.055	0.998	1.025	0.937	1.031	1.0092	0.0451686		0.878	0.715	0.774	0.885	0.783	0.807	0.0728938
10:29:28	0.915	0.944	0.883	0.993	0.906	0.9282	0.0423048		1.089	1.029	1.057	0.97	1.063	1.0416	0.045352		0.968	0.797	0.862	0.973	0.867	0.8934	0.0756261
10:59:28	0.949	0.978	0.917	1.028	0.94	0.9624	0.0426884		1.116	1.054	1.084	0.995	1.09	1.0678	0.0462839		1.043	0.868	0.935	1.049	0.942	0.9674	0.0773776
11:29:28	0.976	1.006	0.945	1.056	0.968	0.9902	0.0427691		1.135	1.075	1.104	1.016	1.109	1.0878	0.045439		1.098	0.922	0.992	1.102	0.997	1.0222	0.0769753
11:59:28	0.999	1.029	0.968	1.079	0.993	1.0136	0.0425182		1.154	1.093	1.121	1.033	1.127	1.1056	0.0460087		1.141	0.962	1.032	1.144	1.038	1.0634	0.0781524
12:29:28	1.019	1.048	0.991	1.097	1.013	1.0336	0.0408632		1.17	1.107	1.134	1.049	1.144	1.1208	0.0460402		1.174	0.993	1.064	1.177	1.07	1.0956	0.0789829
12:59:28	1.038	1.066	1.008	1.117	1.032	1.0522	0.0416917		1.183	1.121	1.147	1.062	1.157	1.134	0.0459674		1.2	1.02	1.09	1.203	1.097	1.122	0.078578
13:29:28	1.053	1.082	1.024	1.133	1.048	1.068	0.0417792		1.194	1.134	1.161	1.074	1.168	1.1462	0.045664		1.223	1.04	1.115	1.226	1.12	1.1448	0.0793643
13:59:28	1.068	1.097	1.038	1.149	1.062	1.0828	0.0425523		1.204	1.143	1.172	1.085	1.178	1.1564	0.0454236		1.243	1.062	1.132	1.244	1.138	1.1638	0.0786524
14:29:28	1.081	1.11	1.051	1.161	1.076	1.0958	0.042044		1.216	1.155	1.181	1.093	1.188	1.1666	0.046522		1.26	1.077	1.15	1.263	1.157	1.1814	0.0795569
14:59:28	1.092	1.122	1.063	1.173	1.087	1.1074	0.0422528		1.226	1.164	1.193	1.103	1.199	1.177	0.0468668		1.277	1.091	1.165	1.277	1.172	1.1964	0.0801299
15:29:28	1.103	1.133	1.074	1.184	1.098	1.1184	0.0422528		1.235	1.173	1.2	1.112	1.208	1.1856	0.0467044		1.291	1.104	1.18	1.291	1.185	1.2102	0.0804407
15:59:28	1.114	1.142	1.084	1.196	1.11	1.1292	0.0426286		1.244	1.182	1.208	1.121	1.219	1.1948	0.0468796		1.302	1.118	1.192	1.304	1.197	1.2226	0.079786
16:29:28	1.124	1.151	1.094	1.206	1.119	1.1388	0.0426697		1.252	1.19	1.218	1.127	1.227	1.2028	0.0478195		1.313	1.13	1.202	1.315	1.208	1.2336	0.0795569
16:59:28	1.134	1.161	1.103	1.215	1.128	1.1482	0.0426579		1.261	1.196	1.225	1.135	1.234	1.2102	0.0480177		1.326	1.141	1.212	1.324	1.22	1.2446	0.0795789
17:29:28	1.142	1.17	1.111	1.224	1.137	1.1568	0.0430081		1.269	1.204	1.233	1.142	1.243	1.2182	0.0485356		1.336	1.15	1.223	1.334	1.23	1.2546	0.0798048
17:59:28	1.15	1.177	1.119	1.232	1.145	1.1646	0.0429337		1.277	1.212	1.238	1.151	1.249	1.2254	0.0476791		1.346	1.16	1.231	1.343	1.239	1.2638	0.0798355
18:29:28	1.158	1.184	1.127	1.238	1.152	1.1718	0.0421924		1.283	1.218	1.246	1.159	1.255	1.2322	0.0470393		1.354	1.168	1.241	1.353	1.248	1.2728	0.0800544
18:59:28	1.165	1.191	1.133	1.245	1.159	1.1786	0.0424594		1.289	1.224	1.253	1.165	1.262	1.2386	0.0472366		1.363	1.178	1.25	1.362	1.257	1.282	0.0797277
19:29:28	1.171	1.198	1.14	1.251	1.166	1.1852	0.0421509		1.296	1.232	1.259	1.171	1.268	1.2452	0.0473572		1.372	1.185	1.259	1.371	1.266	1.2906	0.0803822
19:59:28	1.177	1.203	1.146	1.257	1.172	1.191	0.0420773		1.301	1.236	1.263	1.177	1.274	1.2502	0.0470925		1.38	1.193	1.265	1.377	1.272	1.2974	0.080239
20:29:28	1.182	1.209	1.15	1.262	1.177	1.196	0.0424205		1.305	1.242	1.269	1.182	1.279	1.2554	0.046822		1.389	1.201	1.273	1.386	1.282	1.3062	0.0805897
20:59:28	1.186	1.213	1.155	1.266	1.181	1.2002	0.0421509		1.311	1.247	1.274	1.187	1.286	1.261	0.0473445		1.394	1.209	1.279	1.393	1.29	1.313	0.0797841
21:29:28	1.19	1.217	1.159	1.269	1.185	1.204	0.0417612		1.314	1.251	1.28	1.191	1.291	1.2654	0.0473635		1.4	1.216	1.287	1.399	1.296	1.3196	0.0792483
21:59:28	1.193	1.22	1.162	1.272	1.188	1.207	0.0417612		1.319	1.255	1.285	1.195	1.295	1.2698	0.0476991		1.406	1.223	1.293	1.405	1.302	1.3258	0.0789221
22:29:28	1.194	1.222	1.164	1.275	1.191	1.2092	0.0421272		1.325	1.259	1.289	1.199	1.299	1.2742	0.0482203		1.411	1.23	1.299	1.41	1.31	1.332	0.0779455
22:59:28	1.196	1.223	1.164	1.275	1.192	1.21	0.0419225		1.329	1.264	1.293	1.204	1.304	1.2788	0.0478821		1.418	1.236	1.305	1.417	1.315	1.3382	0.078522
23:29:28	1.195	1.222	1.163	1.275	1.191	1.2092	0.0423108		1.333	1.267	1.296	1.208	1.307	1.2822	0.0477567		1.423	1.242	1.311	1.422	1.32	1.3436	0.0780916
23:59:28	1.193	1.218	1.159	1.271	1.188	1.2058	0.042044		1.337	1.272	1.299	1.213	1.312	1.2866	0.0473529		1.429	1.246	1.315	1.427	1.325	1.3484	0.0787769
24:29:28	1.189	1.215	1.155	1.267	1.184	1.202	0.0421189		1.34	1.276	1.304	1.217	1.315	1.2904	0.0470245		1.434	1.251	1.319	1.432	1.33	1.3532	0.0788841
24:59:28	1.184	1.208	1.148	1.262	1.177	1.1958	0.0427458		1.344	1.279	1.308	1.22	1.319	1.294	0.0474921		1.439	1.255	1.325	1.436	1.335	1.358	0.0788543
25:29:28	1.177	1.202	1.142	1.257	1.171	1.1898	0.0432053		1.348	1.281	1.31	1.222	1.323	1.2968	0.0482877		1.444	1.26	1.329	1.44	1.34	1.3626	0.0787134
25:59:28	1.174	1.2	1.139	1.254	1.167	1.1868	0.0433901		1.351	1.283	1.313	1.225	1.326	1.2996	0.0483715		1.448	1.263	1.333	1.444	1.343	1.3662	0.0791119
26:29:28	1.172	1.199	1.137	1.252	1.166	1.1852	0.0433555		1.354	1.286	1.317	1.227	1.329	1.3026	0.0488293		1.451	1.266	1.335	1.447	1.347	1.3692	0.0791467
26:59:28	1.172	1.199	1.137	1.252	1.165	1.185	0.0434684		1.356	1.289	1.318	1.23	1.331	1.3048	0.0482877		1.455	1.269	1.338	1.45	1.35	1.3724	0.0794059
27:29:28	1.173	1.2	1.138	1.252	1.165	1.1856	0.0432007		1.359	1.292	1.32	1.231	1.332	1.3068	0.0487309		1.458	1.271	1.341	1.453	1.352	1.375	0.0798029
27:59:28	1.173	1.201	1.139	1.254	1.166	1.1866	0.0436612		1.361	1.293	1.322	1.232	1.335	1.3086	0.0493285		1.459	1.274	1.342	1.455	1.355	1.377	0.0792559
28:29:28	1.173	1.202	1.14	1.255	1.167	1.1874	0.0437413		1.364	1.294	1.324	1.236	1.337	1.311	0.0489081		1.461	1.276	1.345	1.457	1.358	1.3794	0.0790778
28:59:28	1.173	1.202	1.141	1.256	1.167	1.1878	0.04386		1.366	1.295	1.325	1.237	1.339	1.3124	0.0493133		1.463	1.277	1.348	1.458	1.359	1.381	0.0791233
29:29:28	1.175	1.204	1.143	1.257	1.168	1.1894	0.0435924		1.366	1.297	1.327	1.238	1.34	1.3136	0.0490235		1.465	1.279	1.35	1.46	1.36	1.3828	0.0791941
29:59:28	1.176	1.205	1.144	1.258	1.17	1.1906	0.0434718		1.367	1.297	1.328	1.239	1.341	1.3144	0.0491101		1.466	1.281	1.352	1.461	1.361	1.3842	0.0787636
30:29:28	1.177	1.206	1.145	1.259	1.17	1.1914	0.0435924		1.369	1.299	1.328	1.24	1.342	1.3156	0.049227		1.467	1.282	1.353	1.463	1.363	1.3856	0.0789354
30:59:28	1.178	1.207	1.146	1.26	1.171	1.1924	0.0435924		1.368	1.299	1.329	1.239	1.341	1.3152	0.0492768		1.468	1.283	1.353	1.462	1.362	1.3856	0.0786975
31:29:28	1.178	1.208	1.147	1.262	1.173	1.1936	0.0439466		1.37	1.301	1.33	1.24	1.342	1.3166	0.0494651		1.47	1.283	1.354	1.465	1.363	1.387	0.0797715
31:59:28	1.18	1.21	1.148	1.263	1.174	1.195	0.0439431		1.371	1.301	1.33	1.24	1.343	1.317	0.0498648		1.471	1.283	1.353	1.464	1.363	1.3868	0.0798949
32:29:28	1.181	1.211	1.149	1.264	1.175	1.196	0.0439431		1.371	1.302	1.33	1.241	1.344	1.3176	0.0495308		1.47	1.282	1.353	1.465	1.364	1.3868	0.0801293
32:59:28	1.182	1.212	1.151	1.266	1.177	1.1976	0.0439466		1.372	1.302	1.331	1.24	1.344	1.3178	0.0502514		1.472	1.282	1.354	1.464	1.363	1.387	0.0803803
33:29:28	1.185	1.214	1.153	1.268	1.179	1.1998	0.04386		1.373	1.302	1.331	1.24	1.344	1.318	0.0505223		1.472	1.283	1.354	1.465	1.364	1.3876	0.0802203
33:59:28	1.186	1.216	1.155	1.271	1.18	1.2016	0.0444556		1.373	1.303	1.33	1.24	1.344	1.318	0.0503835		1.473	1.282	1.354	1.465	1.363	1.3874	0.0808845
34:29:28	1.189	1.218	1.157	1.273	1.182	1.2038	0.04437		1.372	1.302	1.331	1.24	1.345	1.318	0.0503835		1.473	1.283	1.354	1.464	1.363	1.3874	0.08032
34:59:28	1.191	1.221	1.159	1.276	1.184	1.2062	0.0448408		1.373	1.302	1.331	1.241	1.344	1.3182	0.0501368		1.472	1.283	1.354	1.465	1.364	1.3876	0.0802203
35:29:28	1.193	1.223	1.161	1.277	1.186	1.208	0.0444522		1.372	1.302	1.331	1.241	1.345	1.3182	0.049997		1.473	1.282	1.354	1.465	1.363	1.3874	0.0808845
35:59:28	1.194	1.226	1.163	1.28	1.188	1.2102	0.0450133		1.373	1.302	1.332	1.242	1.345	1.3188	0.049947		1.472	1.282	1.353	1.465	1.364	1.3872	0.0806517
36:29:28	1.196	1.228	1.166	1.282	1.191	1.2126	0.0446296		1.374	1.303	1.332	1.242	1.345	1.3192	0.0501368		1.472	1.282	1.353	1.465	1.363	1.387	0.0807248
36:59:28	1.199	1.23	1.169	1.284	1.193	1.215	0.0442775		1.373	1.303	1.331	1.242	1.344	1.3186	0.0496719		1.472	1.282	1.353	1.464	1.362	1.3866	0.0805593
37:29:28	1.201	1.233	1.17	1.287	1.195	1.2172	0.0450133		1.373	1.302	1.331	1.242	1.345	1.3186	0.0498829		1.472	1.282	1.353	1.464	1.362	1.3866	0.0805593
37:59:28	1.203	1.236	1.173	1.288	1.197	1.2194	0.0444556		1.373	1.302	1.331	1.242	1.345	1.3186	0.0498829		1.472	1.282	1.353	1.464	1.363	1.3868	0.0804842
38:29:28	1.205	1.238	1.175	1.291	1.198	1.2214	0.04497		1.373	1.302	1.332	1.241	1.345	1.3186	0.0503319		1.472	1.282	1.353	1.465	1.362	1.3868	0.0808004
38:59:28	1.207	1.24	1.177	1.294	1.2	1.2236	0.0453575		1.373	1.302	1.331	1.242	1.344	1.3184	0.0497524		1.473	1.282	1.353	1.465	1.362	1.387	0.0810648
39:29:28	1.209	1.243	1.179	1.296	1.203	1.226	0.0453211		1.372	1.302	1.33	1.241	1.345	1.318	0.049935		1.472	1.282	1.353	1.465	1.362	1.3868	0.0808004
39:59:28	1.211	1.244	1.181	1.298	1.204	1.2276	0.0453575		1.372	1.301	1.33	1.241	1.344	1.3176	0.0498829		1.471	1.281	1.353	1.465	1.361	1.3862	0.0809395
40:29:28	1.212	1.246	1.183	1.299	1.206	1.2292	0.0450633		1.371	1.301	1.329	1.24	1.344	1.317	0.049935		1.471	1.282	1.352	1.464	1.361	1.386	0.0804767
40:59:28	1.214	1.247	1.184	1.302	1.208	1.231	0.045618		1.371	1.301	1.328	1.24	1.344	1.3168	0.0498768		1.471	1.282	1.352	1.463	1.36	1.3856	0.0803138
41:29:28	1.216	1.25	1.185	1.303	1.21	1.2328	0.0455818		1.371	1.301	1.328	1.239	1.343	1.3164	0.0501278		1.471	1.281	1.351	1.464	1.361	1.3856	0.0809061
41:59:28	1.218	1.251	1.187	1.305	1.212	1.2346	0.0454896		1.37	1.3	1.328	1.238	1.343	1.3158	0.050321		1.471	1.281	1.353	1.464	1.361	1.386	0.080697
42:29:28	1.22	1.253	1.188	1.307	1.214	1.2364	0.0457526		1.369	1.3	1.327	1.238	1.343	1.3154	0.049993		1.471	1.28	1.354	1.465	1.36	1.386	0.0812435
42:59:28	1.221	1.254	1.19	1.308	1.215	1.2376	0.0454896		1.37	1.299	1.327	1.238	1.343	1.3154	0.0503418		1.47	1.281	1.352	1.464	1.36	1.3854	0.0806151
43:29:28	1.224	1.255	1.191	1.31	1.217	1.2394	0.0455774		1.368	1.3	1.327	1.238	1.342	1.315	0.0495883		1.472	1.28	1.352	1.464	1.36	1.3856	0.0814666
43:59:28	1.224	1.256	1.192	1.312	1.218	1.2404	0.0460521		1.368	1.3	1.327	1.238	1.342	1.315	0.0495883		1.471	1.28	1.354	1.465	1.36	1.386	0.0812435
44:29:28	1.225	1.258	1.194	1.312	1.219	1.2416	0.0454896		1.369	1.299	1.327	1.237	1.342	1.3148	0.050321		1.47	1.28	1.352	1.465	1.36	1.3854	0.0811837
44:59:28	1.226	1.259	1.194	1.315	1.221	1.243	0.0464058		1.368	1.299	1.327	1.237	1.34	1.3142	0.0497865		1.471	1.28	1.352	1.464	1.359	1.3852	0.0812816
45:29:28	1.227	1.261	1.195	1.315	1.222	1.244	0.0461086		1.368	1.299	1.326	1.236	1.341	1.314	0.0502444		1.471	1.28	1.352	1.464	1.359	1.3852	0.0812816
45:59:28	1.228	1.261	1.195	1.317	1.223	1.2448	0.0466712		1.367	1.299	1.327	1.235	1.341	1.3138	0.0504301		1.472	1.28	1.353	1.466	1.359	1.386	0.0819298
46:29:28	1.229	1.262	1.196	1.317	1.224	1.2456	0.046285		1.367	1.298	1.327	1.236	1.34	1.3136	0.049983		1.472	1.28	1.353	1.465	1.36	1.386	0.0816058
46:59:28	1.23	1.263	1.198	1.318	1.225	1.2468	0.0460185		1.367	1.298	1.326	1.235	1.34	1.3132	0.0503061		1.471	1.28	1.353	1.465	1.359	1.3856	0.0814236
47:29:28	1.231	1.263	1.199	1.319	1.225	1.2474	0.0460521		1.367	1.298	1.325	1.235	1.34	1.313	0.0502444		1.471	1.279	1.353	1.465	1.36	1.3856	0.0816688
47:59:28	1.232	1.264	1.199	1.319	1.226	1.248	0.0459293		1.365	1.298	1.325	1.234	1.34	1.3124	0.0501029		1.471	1.279	1.353	1.466	1.36	1.3858	0.0819128
48:29:28	1.232	1.265	1.2	1.32	1.227	1.2488	0.0460185		1.366	1.297	1.324	1.234	1.34	1.3122	0.0503806		1.471	1.279	1.353	1.466	1.36	1.3858	0.0819128

## Sheet: Figure 2D - yeast Cacl2
Time in Hours	Plasmid alone					Mean	Std Dev		ScGDT1					Mean	Std Dev		TcGDT1					Mean	Std Dev
0:29:28	0.116	0.118	0.115	0.159		0.127	0.0213698		0.112	0.111	0.115	0.15		0.122	0.0187439		0.099	0.099	0.101			0.0996667	0.0011547
0:59:28	0.117	0.121	0.117	0.116		0.11775	0.00221736		0.114	0.112	0.116	0.111		0.11325	0.00221736		0.1	0.099	0.101			0.1	0.001
1:29:28	0.119	0.121	0.117	0.117		0.1185	0.00191485		0.116	0.113	0.117	0.112		0.1145	0.00238048		0.1	0.099	0.101			0.1	0.001
1:59:28	0.12	0.122	0.118	0.117		0.11925	0.00221736		0.117	0.115	0.119	0.113		0.116	0.00258199		0.101	0.1	0.102			0.101	0.001
2:29:28	0.122	0.123	0.12	0.119		0.121	0.00182574		0.119	0.116	0.121	0.115		0.11775	0.00275379		0.101	0.1	0.102			0.101	0.001
2:59:28	0.124	0.125	0.122	0.121		0.123	0.00182574		0.12	0.119	0.123	0.116		0.1195	0.00288675		0.102	0.101	0.103			0.102	0.001
3:29:28	0.127	0.127	0.124	0.123		0.12525	0.00206155		0.122	0.12	0.125	0.119		0.1215	0.00264575		0.102	0.102	0.104			0.102667	0.0011547
3:59:28	0.129	0.13	0.126	0.125		0.1275	0.00238048		0.124	0.122	0.127	0.121		0.1235	0.00264575		0.103	0.102	0.104			0.103	0.001
4:29:28	0.13	0.132	0.128	0.127		0.12925	0.00221736		0.126	0.124	0.129	0.122		0.12525	0.00298608		0.104	0.103	0.105			0.104	0.001
4:59:28	0.133	0.134	0.13	0.129		0.1315	0.00238048		0.129	0.126	0.132	0.124		0.12775	0.0035		0.105	0.104	0.106			0.105	0.001
5:29:28	0.136	0.138	0.133	0.131		0.1345	0.00310913		0.133	0.129	0.135	0.127		0.131	0.00365148		0.107	0.106	0.107			0.106667	0.00057735
5:59:28	0.139	0.141	0.136	0.134		0.1375	0.00310913		0.139	0.133	0.14	0.13		0.1355	0.00479583		0.11	0.107	0.109			0.108667	0.00152753
6:29:28	0.141	0.146	0.139	0.137		0.14075	0.00386221		0.148	0.139	0.147	0.135		0.14225	0.00629153		0.115	0.11	0.111			0.112	0.00264575
6:59:28	0.144	0.15	0.143	0.14		0.14425	0.00419325		0.156	0.147	0.156	0.141		0.15	0.00734847		0.12	0.114	0.115			0.116333	0.00321455
7:29:28	0.148	0.151	0.146	0.144		0.14725	0.00298608		0.164	0.157	0.169	0.15		0.16	0.00828654		0.123	0.118	0.119			0.12	0.00264575
7:59:28	0.153	0.155	0.153	0.149		0.1525	0.00251661		0.175	0.165	0.183	0.162		0.17125	0.00960469		0.129	0.124	0.125			0.126	0.00264575
8:29:28	0.158	0.16	0.158	0.157		0.15825	0.00125831		0.187	0.179	0.199	0.173		0.1845	0.0112398		0.134	0.132	0.132			0.132667	0.0011547
8:59:28	0.161	0.164	0.164	0.163		0.163	0.00141421		0.19	0.181	0.21	0.179		0.19	0.0141657		0.142	0.139	0.139			0.14	0.00173205
9:29:28	0.164	0.169	0.169	0.17		0.168	0.00270801		0.194	0.188	0.219	0.184		0.19625	0.0157136		0.15	0.144	0.147			0.147	0.003
9:59:28	0.17	0.174	0.174	0.182		0.175	0.00503322		0.207	0.194	0.218	0.191		0.2025	0.0124499		0.163	0.152	0.155			0.156667	0.00568624
10:29:28	0.177	0.182	0.173	0.179		0.17775	0.00377492		0.214	0.209	0.233	0.201		0.21425	0.0135984		0.172	0.158	0.163			0.164333	0.0070946
10:59:28	0.18	0.186	0.178	0.193		0.18425	0.00675154		0.221	0.213	0.238	0.211		0.22075	0.0122848		0.183	0.172	0.167			0.174	0.00818535
11:29:28	0.187	0.192	0.196	0.193		0.192	0.00374166		0.229	0.225	0.249	0.224		0.23175	0.0117011		0.181	0.187	0.173			0.180333	0.00702377
11:59:28	0.194	0.199	0.2	0.188		0.19525	0.0055		0.239	0.227	0.261	0.237		0.241	0.0143295		0.192	0.198	0.185			0.191667	0.00650641
12:29:28	0.206	0.207	0.209	0.196		0.2045	0.0058023		0.248	0.236	0.272	0.245		0.25025	0.0153704		0.199	0.197	0.191			0.195667	0.00416333
12:59:28	0.206	0.214	0.217	0.196		0.20825	0.00939415		0.258	0.245	0.279	0.26		0.2605	0.0140119		0.21	0.209	0.204			0.207667	0.00321455
13:29:28	0.218	0.235	0.22	0.211		0.221	0.0100995		0.272	0.255	0.284	0.273		0.271	0.0119722		0.228	0.222	0.221			0.223667	0.00378594
13:59:28	0.223	0.24	0.224	0.236		0.23075	0.00853913		0.29	0.275	0.295	0.286		0.2865	0.0085049		0.236	0.237	0.233			0.235333	0.00208167
14:29:28	0.228	0.241	0.232	0.242		0.23575	0.00684957		0.295	0.284	0.306	0.293		0.2945	0.00903696		0.246	0.249	0.246			0.247	0.00173205
14:59:28	0.236	0.249	0.239	0.246		0.2425	0.00602771		0.314	0.297	0.319	0.307		0.30925	0.00953502		0.26	0.265	0.261			0.262	0.00264575
15:29:28	0.244	0.258	0.25	0.237		0.24725	0.00892095		0.326	0.303	0.33	0.311		0.3175	0.0126623		0.272	0.279	0.275			0.275333	0.00351188
15:59:28	0.253	0.267	0.258	0.252		0.2575	0.00685565		0.334	0.314	0.343	0.328		0.32975	0.0121758		0.285	0.3	0.29			0.291667	0.00763763
16:29:28	0.262	0.277	0.266	0.261		0.2665	0.00732575		0.346	0.323	0.357	0.343		0.34225	0.0141745		0.3	0.309	0.304			0.304333	0.00450925
16:59:28	0.27	0.287	0.276	0.27		0.27575	0.00801561		0.358	0.335	0.371	0.355		0.35475	0.0148857		0.316	0.334	0.323			0.324333	0.00907377
17:29:28	0.279	0.296	0.284	0.279		0.2845	0.00802081		0.373	0.347	0.386	0.37		0.369	0.0162275		0.335	0.351	0.346			0.344	0.00818535
17:59:28	0.289	0.306	0.293	0.289		0.29425	0.00805709		0.387	0.359	0.4	0.384		0.3825	0.0171367		0.359	0.367	0.358			0.361333	0.00493288
18:29:28	0.299	0.317	0.304	0.299		0.30475	0.0085		0.401	0.373	0.416	0.4		0.3975	0.0178979		0.378	0.385	0.377			0.38	0.0043589
18:59:28	0.309	0.327	0.314	0.309		0.31475	0.0085		0.416	0.387	0.432	0.415		0.4125	0.0186994		0.396	0.403	0.394			0.397667	0.00472582
19:29:28	0.319	0.337	0.324	0.319		0.32475	0.0085		0.431	0.4	0.449	0.43		0.4275	0.020306		0.417	0.422	0.414			0.417667	0.00404145
19:59:28	0.33	0.349	0.335	0.329		0.33575	0.00921502		0.446	0.416	0.465	0.446		0.44325	0.0202546		0.433	0.441	0.432			0.435333	0.00493288
20:29:28	0.34	0.361	0.346	0.34		0.34675	0.00991211		0.462	0.434	0.484	0.463		0.46075	0.0205163		0.454	0.46	0.453			0.455667	0.00378594
20:59:28	0.351	0.373	0.357	0.351		0.358	0.0103923		0.479	0.45	0.499	0.481		0.47725	0.0202711		0.471	0.48	0.472			0.474333	0.00493288
21:29:28	0.361	0.384	0.368	0.361		0.3685	0.0108474		0.496	0.465	0.516	0.498		0.49375	0.0211719		0.491	0.499	0.492			0.494	0.0043589
21:59:28	0.373	0.395	0.38	0.373		0.38025	0.0103722		0.512	0.481	0.536	0.515		0.511	0.0226716		0.511	0.519	0.512			0.514	0.0043589
22:29:28	0.383	0.408	0.39	0.384		0.39125	0.0115866		0.53	0.498	0.555	0.534		0.52925	0.0235425		0.532	0.54	0.533			0.535	0.0043589
22:59:28	0.393	0.421	0.402	0.395		0.40275	0.0127639		0.547	0.515	0.572	0.554		0.547	0.0237908		0.551	0.562	0.556			0.556333	0.00550757
23:29:28	0.405	0.432	0.415	0.407		0.41475	0.0122848		0.565	0.53	0.592	0.573		0.565	0.0259358		0.575	0.586	0.579			0.58	0.00556776
23:59:28	0.417	0.445	0.427	0.419		0.427	0.0127541		0.582	0.548	0.61	0.592		0.583	0.0260512		0.596	0.606	0.6			0.600667	0.00503322
24:29:28	0.427	0.457	0.437	0.43		0.43775	0.0135		0.599	0.563	0.627	0.612		0.60025	0.027342		0.616	0.627	0.621			0.621333	0.00550757
24:59:28	0.439	0.47	0.45	0.442		0.45025	0.0139613		0.619	0.581	0.646	0.629		0.61875	0.0275242		0.639	0.651	0.643			0.644333	0.0061101
25:29:28	0.451	0.483	0.461	0.455		0.4625	0.0142712		0.634	0.597	0.663	0.648		0.6355	0.0282666		0.662	0.673	0.666			0.667	0.00556776
25:59:28	0.462	0.496	0.473	0.468		0.47475	0.0148633		0.65	0.613	0.68	0.666		0.65225	0.0288949		0.685	0.696	0.691			0.690667	0.00550757
26:29:28	0.473	0.507	0.485	0.478		0.48575	0.0149972		0.666	0.63	0.698	0.684		0.6695	0.0294109		0.706	0.718	0.71			0.711333	0.0061101
26:59:28	0.485	0.519	0.495	0.49		0.49725	0.0150638		0.68	0.643	0.713	0.701		0.68425	0.0306961		0.727	0.74	0.733			0.733333	0.00650641
27:29:28	0.495	0.532	0.508	0.503		0.5095	0.0159269		0.697	0.657	0.731	0.717		0.7005	0.0321818		0.748	0.761	0.756			0.755	0.00655744
27:59:28	0.505	0.543	0.519	0.515		0.5205	0.0161142		0.71	0.673	0.746	0.734		0.71575	0.0321908		0.77	0.784	0.776			0.776667	0.00702377
28:29:28	0.517	0.555	0.53	0.527		0.53225	0.0161529		0.724	0.686	0.759	0.748		0.72925	0.0323252		0.792	0.806	0.797			0.798333	0.0070946
28:59:28	0.527	0.564	0.541	0.537		0.54225	0.0156498		0.738	0.701	0.774	0.762		0.74375	0.0321908		0.811	0.825	0.822			0.819333	0.00737111
29:29:28	0.537	0.575	0.552	0.549		0.55325	0.0158824		0.751	0.712	0.787	0.776		0.7565	0.0332716		0.831	0.846	0.842			0.839667	0.00776745
29:59:28	0.547	0.586	0.563	0.559		0.56375	0.0163172		0.761	0.724	0.799	0.789		0.76825	0.0335994		0.85	0.865	0.861			0.858667	0.00776745
30:29:28	0.557	0.596	0.573	0.57		0.574	0.0162275		0.773	0.735	0.811	0.802		0.78025	0.0342479		0.87	0.886	0.881			0.879	0.00818535
30:59:28	0.565	0.606	0.583	0.579		0.58325	0.0170171		0.785	0.746	0.823	0.813		0.79175	0.0344807		0.888	0.905	0.902			0.898333	0.00907377
31:29:28	0.574	0.615	0.592	0.59		0.59275	0.0168795		0.792	0.753	0.832	0.825		0.8005	0.0361525		0.909	0.922	0.92			0.917	0.007
31:59:28	0.584	0.625	0.602	0.6		0.60275	0.0168795		0.803	0.763	0.842	0.835		0.81075	0.0360775		0.925	0.941	0.938			0.934667	0.0085049
32:29:28	0.592	0.632	0.611	0.609		0.611	0.0163911		0.81	0.772	0.852	0.844		0.8195	0.0365285		0.941	0.957	0.954			0.950667	0.0085049
32:59:28	0.599	0.639	0.62	0.617		0.61875	0.0163783		0.82	0.781	0.859	0.854		0.8285	0.0360971		0.962	0.974	0.973			0.969667	0.00665833
33:29:28	0.608	0.648	0.628	0.626		0.6275	0.0163605		0.828	0.788	0.867	0.861		0.836	0.0363043		0.977	0.99	0.989			0.985333	0.00723418
33:59:28	0.615	0.655	0.636	0.635		0.63525	0.0163376		0.835	0.795	0.875	0.869		0.8435	0.0368194		0.993	1.005	1.004			1.00067	0.00665833
34:29:28	0.623	0.662	0.642	0.644		0.64275	0.0159452		0.843	0.803	0.881	0.877		0.851	0.0362583		1.009	1.021	1.022			1.01733	0.00723418
34:59:28	0.629	0.67	0.652	0.652		0.65075	0.0168003		0.846	0.81	0.888	0.884		0.857	0.036606		1.022	1.037	1.033			1.03067	0.00776745
35:29:28	0.635	0.676	0.659	0.66		0.6575	0.0169017		0.852	0.818	0.894	0.89		0.8635	0.0357538		1.036	1.048	1.046			1.04333	0.0064291
35:59:28	0.641	0.681	0.665	0.667		0.6635	0.0166032		0.858	0.822	0.898	0.897		0.86875	0.0363077		1.05	1.064	1.061			1.05833	0.00737111
36:29:28	0.647	0.687	0.671	0.674		0.66975	0.0166808		0.864	0.827	0.904	0.902		0.87425	0.0364817		1.061	1.072	1.074			1.069	0.007
36:59:28	0.653	0.694	0.676	0.68		0.67575	0.0170171		0.869	0.832	0.911	0.907		0.87975	0.0370349		1.072	1.083	1.086			1.08033	0.00737111
37:29:28	0.659	0.701	0.682	0.686		0.682	0.0173781		0.874	0.837	0.915	0.912		0.8845	0.036756		1.084	1.096	1.097			1.09233	0.00723418
37:59:28	0.664	0.706	0.689	0.691		0.6875	0.0174069		0.877	0.84	0.918	0.916		0.88775	0.0370079		1.093	1.105	1.11			1.10267	0.00873689
38:29:28	0.669	0.711	0.694	0.699		0.69325	0.0176706		0.882	0.845	0.922	0.921		0.8925	0.0367378		1.105	1.115	1.121			1.11367	0.0080829
38:59:28	0.673	0.716	0.699	0.705		0.69825	0.018246		0.887	0.85	0.926	0.924		0.89675	0.0359572		1.113	1.125	1.13			1.12267	0.00873689
39:29:28	0.678	0.721	0.704	0.712		0.70375	0.018518		0.892	0.852	0.93	0.927		0.90025	0.0365		1.121	1.134	1.135			1.13	0.00781025
39:59:28	0.683	0.726	0.71	0.715		0.7085	0.0182665		0.892	0.855	0.933	0.932		0.903	0.0372648		1.129	1.143	1.145			1.139	0.0087178
40:29:28	0.687	0.73	0.714	0.72		0.71275	0.0183916		0.897	0.858	0.938	0.935		0.907	0.0376209		1.138	1.149	1.152			1.14633	0.00737111
40:59:28	0.692	0.732	0.72	0.725		0.71725	0.0175381		0.9	0.862	0.939	0.939		0.91	0.0369053		1.144	1.156	1.159			1.153	0.00793725
41:29:28	0.697	0.737	0.724	0.73		0.722	0.0174929		0.902	0.865	0.942	0.942		0.91275	0.0369989		1.15	1.164	1.167			1.16033	0.00907377
41:59:28	0.701	0.742	0.729	0.736		0.727	0.0181292		0.905	0.868	0.946	0.945		0.916	0.0372648		1.157	1.17	1.172			1.16633	0.00814453
42:29:28	0.705	0.747	0.732	0.739		0.73075	0.0182277		0.908	0.871	0.949	0.948		0.919	0.0372648		1.165	1.175	1.179			1.173	0.0072111
42:59:28	0.708	0.75	0.736	0.745		0.73475	0.0187506		0.91	0.873	0.95	0.949		0.9205	0.0367378		1.166	1.18	1.183			1.17633	0.00907377
43:29:28	0.713	0.753	0.741	0.749		0.739	0.018037		0.912	0.874	0.953	0.953		0.923	0.0379561		1.171	1.185	1.188			1.18133	0.00907377
43:59:28	0.717	0.757	0.744	0.752		0.7425	0.0178232		0.917	0.877	0.955	0.956		0.92625	0.0375178		1.177	1.19	1.194			1.187	0.00888819
44:29:28	0.72	0.761	0.747	0.757		0.74625	0.0184639		0.918	0.878	0.958	0.957		0.92775	0.0380384		1.183	1.193	1.198			1.19133	0.00763763
44:59:28	0.724	0.763	0.751	0.761		0.74975	0.0179513		0.92	0.881	0.961	0.96		0.9305	0.038127		1.188	1.199	1.204			1.197	0.00818535
45:29:28	0.727	0.767	0.754	0.765		0.75325	0.0184097		0.922	0.883	0.962	0.961		0.932	0.0376032		1.19	1.203	1.206			1.19967	0.0085049
45:59:28	0.73	0.77	0.757	0.768		0.75625	0.0184097		0.925	0.886	0.964	0.963		0.9345	0.037081		1.195	1.208	1.213			1.20533	0.00929157
46:29:28	0.734	0.773	0.763	0.772		0.7605	0.01823		0.928	0.888	0.965	0.967		0.937	0.0372648		1.199	1.213	1.216			1.20933	0.00907377
46:59:28	0.737	0.775	0.765	0.774		0.76275	0.0177459		0.93	0.889	0.967	0.968		0.9385	0.0374388		1.203	1.215	1.219			1.21233	0.00832666
47:29:28	0.74	0.779	0.768	0.778		0.76625	0.0181911		0.932	0.891	0.969	0.97		0.9405	0.0374388		1.207	1.219	1.222			1.216	0.00793725
47:59:28	0.742	0.783	0.771	0.78		0.769	0.0187083		0.934	0.893	0.971	0.972		0.9425	0.0374388		1.21	1.222	1.228			1.22	0.00916515
48:29:28	0.745	0.785	0.773	0.783		0.7715	0.01843		0.935	0.895	0.974	0.973		0.94425	0.0375178		1.212	1.225	1.23			1.22233	0.00929157

## Sheet: Figure 3D-epi growth assay
Days				S			Mean	Std dev		1			Mean	Std dev		2			Mean	Std dev		C			Mean	Std dev
0				1	1	1	1	0		1	1	1	1	0		1	1	1	1	0		1	1	1	1	0
1				3	2.35	2.3	2.55	0.390512		2	2.8	2.5	2.43333	0.404145		2.7	2.25	2.65	2.53333	0.246644		2.7	2	2	2.23333	0.404145
2				12	9	8	9.66667	2.08167		7	7.5	7	7.16667	0.288675		8.5	7	8	7.83333	0.763763		11	9	9.5	9.83333	1.04083
3				25	20	22	22.3333	2.51661		16	15	15	15.3333	0.57735		19	14	13	15.3333	3.21455		23	21	24.5	22.8333	1.75594
4				50	50	44	48	3.4641		40	41	42	41	1		37	39	41	39	2		40	43	47	43.3333	3.51188
5				55	65	61	60.3333	5.03322		52	55	51	52.6667	2.08167		56	55	57	56	1		49	54	55	52.6667	3.21455
6				82.5	90	86.5	86.3333	3.75278		78	80	79	79	1		72	77	75	74.6667	2.51661		90	85	91	88.6667	3.21455
7				90	85	88	87.6667	2.51661		82	81	84	82.3333	1.52753		77	78	81	78.6667	2.08167		90	89	91	90	1
8				85	80	85	83.3333	2.88675		84	72	82.5	79.5	6.53835		80	79	82	80.3333	1.52753		91	88	85	88	3

## Sheet: Figure 4F - MnCl2 days
Strain name	Days on MnCl2	0			Mean	Std Dev		1			Mean	Std Dev		2			Mean Std Dev			3			Mean	Std Dev
S		100	100	100	100	0		63.71	114.05	89.74	89.1667	25.1749		50.71	102.41	79.4	77.5067	25.902		81.06	123.26	75.53	93.2833	26.1074
1		1.63	2.75	1.09	1.82333	0.846719		64.97	73.2	82.04	73.4033	8.53682		72.01	101.39	131.99	101.797	29.9921		75.67	102.97	108.19	95.61	17.4647

## Sheet: Figure 4H - MnCl2 conc
	Strain name	MnCl2 conc	0			Mean	Std Dev		2			Mean	Std Dev		20			Mean	Std Dev		200			Mean	Std Dev
	S		100	100	100	100	0		79.334	91.3914	80.8205	83.8486	6.57436		98.4201	87.1477	90.9891	92.1856	5.73064		92.144	87.5791	93.454	91.059	3.08405
	1		3.90857	4.89946	4.13268	4.31357	0.51962		8.46741	8.26275	8.20712	8.31242	0.137071		24.1742	41.4632	37.4729	34.3701	9.05255		60.7053	98.5215	76.9183	78.715	18.972

## Sheet: Fig 5C - Mg,Zn, Mn
Scr-			Mean	Std Dev		1-			Mean	Std Dev		1+Mgcl2			Mean	Std Dev		1+ZnCl2			Mean	Std Dev		1+MnCl2			Mean	Std Dev
100	100	100	100	0		18.7348	16.2117	13.5623	16.1696	2.58653		13.4262	10.6583	9.05091	11.0451	2.21316		28.2241	8.92407	17.9754	18.3745	9.65622		99.0398	86.346	125.089	103.492	19.7514

## Sheet: Fig 5E - Mn CPA
Scr-			Mean	Std Dev		Scr+			Mean	Std Dev		1-			Mean	Std Dev		1+			Mean	Std Dev		C-			Mean	Std Dev		C+			Mean	Std Dev
100	100	100	100	0		95.7029	140.373	106.281	114.119	23.3437		81.761	100.377	100.629	94.2558	10.8215		19.3794	22.6957	15.9974	19.3575	3.34923		96.2264	68.0503	78.7421	81.0063	14.2239		70.2347	54.1904	59.8974	61.4408	8.13273

## Sheet: Fig 6B - ConA
Scr-			Mean	Std Dev		Scr+			Mean	Std Dev		1-			Mean	Std Dev		1+			Mean	Std Dev		C-			Mean	Std Dev		C+			Mean	Std Dev
100	100	100	100	0		25.6	40.3674	32.1034	32.6903	7.40117		29.2857	10.3571	26.4286	22.0238	10.2041		15.6	4.9906	7.90062	9.49707	5.48191		145.714	120	123.571	129.762	13.9301		35.1462	47.7011	41.4093	41.4189	6.27746

## Sheet: Fig 6D - IB4
Scr-			Mean	Std Dev		Scr+			Mean	Std Dev		1-			Mean	Std Dev		1+			Mean	Std Dev		C-			Mean	Std Dev		C+			Mean	Std Dev
100	100	100	100	0		100.272	98.1693	99.7944	99.4118	1.10217		10.779	14.1486	12.3188	12.4155	1.68686		11.7095	15.097	11.0752	12.6272	2.16227		115.399	93.4783	106.522	105.133	11.0259		124.303	76.2972	90.6162	97.0721	24.6454

[truncated: 5 more sheets: Fig 7B - %infection, Fig 7C - amas per cell, Fig 7D - %metas, Fig 7E - trypos mL, Fig 8B - ssp3]
